# Supplementary material for: Selective Inhibitory Control in Middle Childhood
Source: Int J Environ Res Public Health. 2021 Jun 10;18(12):6300. doi: 10.3390/ijerph18126300 (PMC8296104; doi:10.3390/ijerph18126300)
Supplement: Supplementary file 1 [file ijerph-18-06300-s001.zip]

Archive with 1 entries (1 files):
- ijerph-1223016-supplementary.pdf
